# Supplementary material for: Supporting dataset and methods for serum concentrations of selected persistent organic pollutants measured in women with primary ovarian insufficiency
Source: Data Brief. 2019 Aug 26;26:104430. doi: 10.1016/j.dib.2019.104430 (PMC6732670; doi:10.1016/j.dib.2019.104430)
Supplement: Supplementary file 1 [file mmc1.xlsx]

## Sheet: PCBs
	low												high
	first day				second day				third day				first day				second day				third day
	1	2	3	blank	1	2	3	blank	1	2	3	blank	1	2	3	blank	1	2	3	blank	1	2	3	blank
PCB8	1.23554	1.19186	1.21461	0	1.25199	1.23743	1.23379	0	1.30301	1.32902	1.31341	0	63.6724	60.2384	56.5676	0	54.141	58.0881	55.9172	0	68.8932	66.5249	70.4721	0
PCB18	1.10987	1.26995	1.35	0	1.21145	1.39074	1.19544	0	1.5062	1.34612	1.40031	0	59.2282	63.0518	61.3649	0	60.6163	57.6923	58.3671	0	69.9965	70.2439	66.6227	0
PCB28	1.33043	1.16024	1.14961	0	1.16588	1.05834	1.20947	0	1.52777	1.34831	1.37816	0	61.1505	61.3267	60.8333	0	56.2998	55.9474	56.0178	0	68.0934	67.9524	67.741	0
PCB44	1.39735	1.24545	1.21036	0	1.10268	1.28031	1.04087	0	1.39421	1.50078	1.39741	0	57.7165	67.8035	63.1202	0	52.9963	56.2386	60.2013	0	65.1958	69.1586	72.4008	0
PCB52	1.20325	1.19242	1.30455	0	1.19166	1.12413	1.19603	0	1.33193	1.37831	1.35048	0	62.805	61.0179	58.635	0	60.5444	62.3315	59.3529	0	67.5711	66.3797	64.5926	0
PCB66	1.46078	1.22221	1.19301	0	1.08397	1.28995	1.24492	0	1.46813	1.48877	1.35473	0	58.5261	67.5939	63.2489	0	61.3791	59.1121	57.6008	0	66.4302	68.6971	70.2084	0
PCB101	1.26098	1.36779	1.18884	0	1.14538	1.18415	1.0922	0	1.37786	1.46727	1.4184	0	68.9552	64.5684	59.0848	0	56.3381	61.8216	58.5315	0	68.6527	65.3626	70.8461	0
PCB81	1.32616	1.28518	1.34134	0	1.23556	1.27782	1.26741	0	1.33668	1.32516	1.27644	0	61.8985	64.383	66.2615	0	60.606	62.4239	59.394	0	68.8907	70.1027	67.0728	0
PCB77	1.28628	1.35702	1.35132	0	1.21644	1.22699	1.16387	0	1.44334	1.37776	1.43569	0	64.1224	60.8511	58.3976	0	57.4873	61.5765	59.123	0	70.9881	66.8989	69.3524	0
PCB123	1.20885	1.21207	1.19835	0	1.20534	1.21706	1.21871	0	1.27426	1.26134	1.27307	0	65.5589	65.9611	65.7887	0	60.2154	60.1005	60.3878	0	67.192	66.9909	67.1633	0
PCB118	1.33807	1.33165	1.34028	0	1.27546	1.282	1.28453	0	1.36036	1.36201	1.3542	0	59.8432	64.2714	56.2453	0	58.2307	60.4448	63.7659	0	66.4201	71.9553	68.0806	0
PCB114	1.25904	1.26891	1.27185	0	1.24974	1.24009	1.25291	0	1.38671	1.38344	1.37587	0	70.5749	53.1451	62.1952	0	53.6857	60.3895	56.3672	0	71.378	68.6965	64.6742	0
PCB153	1.22576	1.26678	1.16442	0	1.3989	1.41023	1.33369	0	1.41683	1.40445	1.48204	0	64.44	56.64	60.84	0	61.1094	59.2528	56.468	0	68.8629	70.0629	67.629	0
PCB105	1.2283	1.15721	1.28813	0	1.35302	1.24351	1.32706	0	1.41409	1.49764	1.38814	0	59.9538	66.2065	63.9773	0	59.3747	61.0467	58.2601	0	68.5801	64.1216	67.1868	0
PCB138	1.22803	1.17879	1.16883	0	1.02922	1.07153	1.07948	0	1.38315	1.3911	1.42646	0	64.2723	60.7328	56.6877	0	53.0103	58.0667	55.0328	0	64.0983	66.8794	69.1547	0
PCB126	1.1706	1.31422	1.4022	0	1.09058	1.16309	1.15744	0	1.3504	1.44255	1.51614	0	60.7227	63.9133	57.8867	0	59.6109	56.0658	57.6611	0	65.0985	67.2255	63.6805	0
PCB187	1.30765	1.26248	1.18016	0	1.20862	1.431	1.34429	0	1.55082	1.32844	1.42767	0	63.6991	62.4282	61.5809	0	56.9994	59.1175	57.8466	0	66.5499	67.8208	68.668	0
PCB167	1.24231	1.26089	1.25294	0	1.2299	1.19623	1.22348	0	1.44464	1.40838	1.42392	0	57.8077	62.6461	67.1123	0	60.0186	62.2517	58.5299	0	68.1562	65.9231	69.6449	0
PCB156	1.21751	1.20016	1.18609	0	1.19307	1.17547	1.16658	0	1.33283	1.36856	1.35902	0	60.6839	60.3961	60.5621	0	60.8083	60.7197	60.5868	0	67.9265	67.8379	67.7051	0
PCB157	1.21186	1.12151	1.29289	0	1.30615	1.22334	1.15709	0	1.19322	1.34228	1.27581	0	62.4498	65.3502	64.0116	0	58.8969	59.5662	58.4506	0	68.0834	67.4141	68.5296	0
PCB170	1.30529	1.30887	1.27593	0	1.24567	1.21395	1.23758	0	1.3679	1.39328	1.38474	0	60.3174	61.7883	58.6917	0	57.8102	58.1199	59.3586	0	68.5085	68.044	66.9602	0
PCB169	1.23984	1.28856	1.16184	0	1.29093	1.26772	1.22053	0	1.4012	1.42469	1.35429	0	59.0656	62.9744	61.1703	0	62.7754	60.9714	59.7687	0	68.4109	66.6068	69.6136	0
PCB180	1.1598	1.21011	1.2948	0	1.04424	1.08289	1.13423	0	1.39303	1.42638	1.35438	0	61.9946	60.8749	62.9651	0	62.9967	63.8178	62.3248	0	67.2408	68.0321	66.5391	0
PCB189	1.29392	1.23581	1.19248	0	1.13354	1.0321	1.06827	0	1.38364	1.44143	1.48507	0	66.3909	61.6114	56.2491	0	51.5588	54.1817	57.3874	0	65.9583	69.1641	71.787	0
PCB195	1.18711	1.24574	1.28729	0	1.10379	1.12308	1.15945	0	1.37826	1.35918	1.32261	0	64.1335	59.9465	62.2303	0	61.3111	60.2643	59.4079	0	68.059	66.9171	68.8202	0
PCB206	1.20572	1.21868	1.18141	0	1.36341	1.34031	1.35815	0	1.3479	1.36053	1.36605	0	60.0555	63.4985	56.5015	0	56.5408	62.094	59.0398	0	69.4306	67.2093	63.8774	0
	donor 1			donor 2			donor 3
	1	2	3	1	2	3	1	2	3
PCB8	28.8439	21.585	25.2847	26.4593	24.9241	27.9379	26.8693	25.4546	23.9706
PCB18	23.1688	26.858	25.0544	22.5508	25.0789	27.519	22.943	28.0033	25.5058
PCB28	25.4852	27.792	23.1062	25.4181	25.1458	24.8612	25.5962	25.8727	25.3076
PCB44	25.0667	27.5179	22.5434	25.0585	22.5342	27.4993	27.9013	25.428	22.8839
PCB52	26.6043	23.4654	25.0765	23.637	26.4526	25.0643	24.0096	26.853	25.4584
PCB66	23.5233	26.5647	25.0764	26.2457	23.8509	25.0677	26.6531	24.2113	25.4479
PCB101	25.3189	25.7797	24.8399	25.0252	24.6506	25.3859	25.4734	25.8419	25.0903
PCB81	26.4918	25.0824	23.5485	25.0655	23.3782	26.6919	23.6208	25.3255	26.9803
PCB77	25.0387	28.3215	21.6204	28.5711	21.4026	25.05	28.9622	21.6932	25.3785
PCB123	25.1764	26.0826	24.2285	22.4745	27.6376	25.0944	25.6798	22.9971	28.278
PCB118	21.9821	28.0525	25.0782	21.7553	28.2975	25.0755	28.762	22.1176	25.4908
PCB114	25.2136	22.3919	27.9452	25.0415	23.4017	26.6191	23.8729	25.5406	27.1532
PCB153	24.3485	26.9907	25.7018	21.7909	29.0947	25.5227	25.8024	29.4078	22.0302
PCB105	28.7065	22.2394	25.5433	26.4238	25.0608	23.6623	25.0944	26.4453	23.6798
PCB138	25.1697	22.4459	27.8051	25.0947	28.0242	22.0418	22.7699	28.9449	25.8335
PCB126	22.8834	27.1162	25.0483	23.749	25.0636	26.3264	26.9576	25.6614	24.3267
PCB187	25.1317	26.4094	23.8213	27.6649	22.3323	25.0626	22.7463	28.176	25.5185
PCB167	26.5945	23.4647	25.0664	21.7495	25.0758	28.3003	22.1313	28.7749	25.5208
PCB156	25.2485	24.7883	25.024	26.1817	23.882	25.0513	25.618	26.7804	24.4266
PCB157	23.3093	26.8332	25.1005	25.1035	22.9489	27.1906	23.3538	25.5533	27.666
PCB170	25.0296	26.1162	23.9125	26.5716	25.0382	23.4484	24.0019	25.6378	27.2032
PCB169	27.5713	22.5075	25.1006	22.8818	27.2078	25.0898	27.8903	23.4557	25.7016
PCB180	22.6142	25.054	27.4138	25.0445	26.9554	23.082	25.6578	27.5902	23.6357
PCB189	24.1794	25.021	25.833	25.2865	24.7326	25.0143	25.3128	25.0409	24.7621
PCB195	27.9747	25.0497	22.0005	21.6794	28.2904	25.0551	21.9293	28.6237	25.3417
PCB206	25.0456	27.0748	22.935	26.4094	25.0614	23.6495	26.893	25.5107	24.0812
