# Supplementary material for: Supporting dataset and methods for serum concentrations of selected persistent organic pollutants measured in women with primary ovarian insufficiency
Source: Data Brief. 2019 Aug 26;26:104430. doi: 10.1016/j.dib.2019.104430 (PMC6732670; doi:10.1016/j.dib.2019.104430)
Supplement: Supplementary file 2 [file mmc2.xlsx]

## Sheet: OCPs and PBDEs
	low												high
	first day				second day				third day				first day				second day				third day
	1	2	3	blank	1	2	3	blank	1	2	3	blank	1	2	3	blank	1	2	3	blank	1	2	3	blank
a-HCH	1.26736	1.14704	1.21205	0	1.1269	1.0517	1.09412	0	1.39831	1.47269	1.44307	0	65.0566	61.3083	56.9834	0	53.9452	59.135	57.0591	0	65.4892	63.4133	68.6031	0
HCB	1.18399	1.22764	1.28604	0	1.33234	1.36871	1.35616	0	1.43456	1.39819	1.43093	0	61.4688	63.8257	65.6112	0	64.6376	61.876	62.7426	0	69.5756	67.6424	68.7471	0
b-HCH	1.3941	1.3371	1.36916	0	1.16113	1.13241	1.14925	0	1.44037	1.42873	1.42097	0	60.5333	62.653	57.707	0	59.3898	60.8029	62.9227	0	66.566	63.0331	65.1528	0
c-HCH	1.29307	1.16693	1.22733	0	1.30339	1.24805	1.28046	0	1.40904	1.46276	1.44272	0	60.3043	64.4531	56.6269	0	56.319	53.6625	51.6044	0	65.961	70.6756	68.554	0
d-HCH	1.16028	1.23169	1.29012	0	1.27457	1.20317	1.24335	0	1.37773	1.43141	1.48509	0	63.1909	58.6091	60.5862	0	63.6241	66.7623	65.3502	0	68.2874	67.0321	65.1492	0
Heptachlor	1.36219	1.30249	1.22981	0	1.18997	1.24091	1.22312	0	1.45469	1.44889	1.38381	0	61.2545	58.5577	63.4823	0	60.9274	58.5823	59.6376	0	69.5546	68.6166	67.2095	0
Aldrin	1.30752	1.34401	1.23911	0	1.25854	1.29634	1.23351	0	1.38388	1.43165	1.41048	0	60.5511	59.7644	61.0756	0	64.1449	63.7516	64.4072	0	64.7714	65.1648	65.427	0
HCEX	1.38454	1.22426	1.3107	0	1.19389	1.23413	1.28818	0	1.4853	1.45247	1.36798	0	62.1743	63.0357	63.7057	0	62.431	63.0053	62.0482	0	68.6904	68.3075	67.7333	0
o,p'-DDE	1.20359	1.2578	1.29961	0	1.26076	1.23886	1.19296	0	1.40991	1.38577	1.42606	0	62.3939	60.2907	58.1874	0	55.2954	53.0814	53.967	0	67.3245	68.2101	65.9961	0
p,p'-DDE	1.22038	1.27068	1.17047	0	1.19119	1.2669	1.22492	0	1.39407	1.3683	1.40931	0	62.8813	65.3987	64.4547	0	60.2517	61.8251	61.1958	0	67.0802	66.1362	67.7095	0
o,p'-DDD	1.38155	1.34245	1.36415	0	1.03837	1.05616	1.04873	0	1.37915	1.37346	1.36293	0	65.8119	61.8992	58.5081	0	64.0847	66.1715	60.9546	0	72.2542	66.5156	68.0807	0
Endrin	1.15398	1.25562	1.20782	0	1.13682	1.0892	1.10443	0	1.40903	1.4296	1.37637	0	58.9209	62.5972	66.8391	0	53.4523	59.1081	56.563	0	64.8292	71.6163	69.6367	0
p,p'-DDD	1.25658	1.40543	1.14817	0	1.42741	1.38673	1.31429	0	1.37124	1.44598	1.48436	0	64.3456	64.2832	64.0544	0	59.87	59.6621	59.8076	0	66.1245	66.1869	65.9789	0
o,p'-DDT	1.21315	1.185	1.2366	0	1.1912	1.171	1.2058	0	1.23132	1.26612	1.25151	0	61.0503	58.947	62.733	0	57.958	60.0613	58.7993	0	69.1234	67.8614	69.9648	0
p,p'-DDT	1.24906	1.2114	1.18214	0	1.20285	1.23674	1.22092	0	1.31565	1.29142	1.33147	0	67.1394	59.2206	63.4129	0	61.239	56.581	58.6771	0	71.0489	66.3909	68.9528	0
BDE 47	1.23307	1.24703	1.25333	0	1.31491	1.32447	1.32097	0	1.3316	1.33807	1.34198	0	61.5825	62.1375	61.8926	0	60.6081	60.4081	60.555	0	64.9787	65.3052	65.1746	0
BDE 99	1.2349	1.2179	1.2325	0	1.20185	1.21245	1.2103	0	1.31259	1.18278	1.22979	0	60.4947	59.6253	60.0419	0	57.0296	57.3918	57.1745	0	66.0132	66.1581	65.7959	0
BDE 100	1.15123	1.27757	1.21814	0	1.12722	1.16202	1.21422	0	1.48646	1.39076	1.43861	0	59.8695	67.8105	64.0606	0	62.6989	60.2725	58.2872	0	66.1764	70.588	68.6028	0
BDE 153	1.27948	1.24488	1.21412	0	1.27252	1.24485	1.23483	0	1.34425	1.37361	1.37099	0	62.7475	60.8525	61.9579	0	58.0685	59.6477	58.7792	0	65.2964	65.9281	65.0595	0
BDE 154	1.31268	1.29031	1.33289	0	1.25813	1.24428	1.22584	0	1.3158	1.34809	1.3345	0	60.8168	54.9393	67.2207	0	57.5716	52.9222	61.6947	0	71.6036	69.4105	64.5856	0
	donor 1			donor 2			donor 3
	1	2	3	1	2	3	1	2	3
a-HCH	34.8276	32.2733	29.6174	25.0988	27.5721	22.5083	25.0847	26.9822	23.1123
HCB	27.8247	30.82	24.692	32.7659	30.1091	31.4634	26.9293	35.814	31.4793
b-HCH	25.536	27.9839	30.3665	25.0975	32.0281	28.6061	27.1592	25.8932	26.5389
c-HCH	28.037	24.8286	26.4586	29.2677	32.2276	26.2125	27.5258	25.9892	24.3775
d-HCH	65.0362	74.7707	70.0151	25.0449	22.37	27.6627	23.6017	25.0365	26.4107
Heptachlor	25.0295	27.0554	22.92	24.6311	25.0059	25.3679	25.3278	28.6431	21.8628
Aldrin	26.4519	27.6437	25.2165	30.6544	29.5383	28.3729	25.2591	24.4507	26.0296
HCEX	27.7573	22.241	25.0628	25.0599	28.3582	21.6431	27.5012	22.9568	25.2814
o,p'-DDE	26.5996	23.5565	25.1106	25.1305	21.6102	28.526	22.5117	28.1987	25.4224
p,p'-DDE	41.6575	44.1845	42.9298	61.3595	58.4813	55.5558	36.3734	41.1073	31.4976
o,p'-DDD	29.4009	27.9014	26.3299	23.8917	25.067	26.1922	25.063	23.6625	26.4255
Endrin	21.9902	28.1688	25.1246	25.8736	25.1035	24.3065	30.011	31.1232	32.1848
p,p'-DDD	30.6382	24.3705	27.5509	26.8035	23.2147	25.0507	27.584	23.543	25.6046
o,p'-DDT	26.3209	26.5575	26.0742	23.9264	26.2294	25.0954	22.0099	29.1619	25.6545
p,p'-DDT	170.424	177.363	184.104	25.8985	25.526	25.136	28.111	23.8151	26.0001
BDE 47	28.4738	25.0456	21.4933	25.0318	22.5089	27.472	25.0468	21.9057	28.0601
BDE 99	25.0457	27.433	22.5617	25.0418	27.8472	22.1514	22.5195	25.0375	27.4834
BDE 100	25.0178	23.7124	26.2855	26.9861	23.2047	25.1362	25.4599	24.5436	25.0122
BDE 153	25.108	28.2827	21.8346	24.6182	27.0884	25.8828	21.4535	28.6385	25.1332
BDE 154	25.4525	25.044	24.6225	25.0547	26.5976	23.4667	25.0953	28.5071	21.5167
