# Supplementary material for: Supporting dataset and methods for serum concentrations of selected persistent organic pollutants measured in women with primary ovarian insufficiency
Source: Data Brief. 2019 Aug 26;26:104430. doi: 10.1016/j.dib.2019.104430 (PMC6732670; doi:10.1016/j.dib.2019.104430)
Supplement: Supplementary file 3 [file mmc3.xlsx]

## Sheet: Recovery
	Recovery
	1	2	3
TCMX	0.907128	0.897696	0.825744
HCB	1.06347	1.3002	1.14983
Heptachlor	1.07231	0.951721	0.999735
Aldrin	0.91049	0.891038	0.945744
HCEX	0.737851	0.593102	0.685259
Endrin	0.913895	0.817113	0.706105
a-HCH	0.879957	0.999598	0.934283
b-HCH	0.940925	0.851095	0.723936
c-HCH	0.968334	1.15167	1.05345
d-HCH	0.671261	0.539206	0.774754
o,p'-DDE	1.00576	0.654244	0.820376
p,p'-DDE	0.972676	1.19176	0.991154
o,p'-DDD	1.31259	1.18234	1.04443
p,p'-DDD	1.00359	1.00899	0.990563
o,p'-DDT	1.07475	0.953408	1.0274
p,p'-DDT	0.923471	0.998496	0.96562
PCB 8	1.24525	0.988839	1.0753
PCB 18	1.28564	1.07341	0.96729
PCB 28	0.816609	0.885776	0.844037
PCB 52	1.19562	1.21853	1.13834
PCB 44	0.948024	1.07549	0.890885
PCB 66	0.844417	0.814272	0.845728
PCB 101	0.7779	0.726134	0.718739
PCB 81	0.931651	0.938253	0.928019
PCB 77	0.871513	0.868991	0.865587
PCB 123	1.01059	1.02549	1.0247
PCB 118	0.809262	0.729826	0.717217
PCB 114	0.878108	1.02961	1.00974
PCB 153	1.04475	0.9573	0.841038
PCB 105	1.06159	0.943913	1.07772
PCB 138	0.95066	0.78934	0.865571
PCB 126	1.21351	1.15668	1.12172
PCB 187	1.18983	1.19008	1.19033
PCB 167	1.02886	1.01058	1.02173
PCB 156	1.20834	0.967745	1.09489
PCB 157	1.16268	1.09391	0.991332
PCB 170	0.722916	0.669427	0.679082
PCB 169	0.938726	1.26585	1.11144
PCB 180	1.33121	1.06354	1.19112
PCB 189	0.857254	0.88708	0.870526
PCB 195	0.629417	0.827789	0.742073
PCB 206	1.28679	1.09843	1.01425
PCB 209	0.785551	0.585874	0.696081
BDE 47	1.10439	1.25168	1.18034
BDE 99	1.30954	1.17133	1.01273
BDE 100	1.16238	1.06809	1.09934
BDE 153	1.03378	1.02343	0.913821
BDE 154	0.658037	0.774325	0.910674

## Sheet: Matrix Effects
	Matrix Effects
	1	2	3
TCMX	0.0518995	0.0298635	0.022711
HCB	0.0463953	0.0826528	0.0590918
Heptachlor	0.17215	-0.177384	-0.0176102
Aldrin	-0.130795	0.0104117	0.127626
HCEX	0.131393	-0.0144672	0.0591194
Endrin	0.0422584	0.0391142	0.0337405
a-HCH	-0.0287943	0.0303871	-0.00522464
b-HCH	0.0691663	-0.00273465	-0.0745663
c-HCH	-0.0771446	0.128959	0.00402219
d-HCH	-0.00568786	-0.187708	0.1298
o,p'-DDE	0.209293	-0.0191359	0.00211407
p,p'-DDE	0.0477784	0.343047	0.0147649
o,p'-DDD	0.178163	0.0139106	-0.0906135
p,p'-DDD	0.0806879	0.156434	-0.131099
o,p'-DDT	0.0581059	-0.0335366	0.0203707
p,p'-DDT	-0.160571	0.162191	-0.00325005
PCB 8	0.249977	0.0176886	0.122933
PCB 18	0.0322626	-0.00491828	-0.0404826
PCB 28	-0.048382	0.103356	0.0435158
PCB 52	-0.0281573	0.0960861	-0.186954
PCB 44	0.00917389	0.152352	-0.13263
PCB 66	0.187605	0.010806	0.336489
PCB 101	0.0349461	-0.0897681	-0.162678
PCB 81	-0.0898768	0.171803	-0.110006
PCB 77	0.113794	0.0891151	0.0741019
PCB 123	-0.0335996	0.0577446	-0.030745
PCB 118	0.102644	-0.0349069	-0.0807571
PCB 114	-0.114268	0.0935043	0.0786634
PCB 153	0.123017	0.010228	-0.126153
PCB 105	0.0406923	-0.104663	-0.0211817
PCB 138	0.296342	0.119164	0.160869
PCB 126	-0.0643058	-0.0687286	-0.0712603
PCB 187	-0.0222779	0.0260424	0.0464855
PCB 167	0.159714	-0.166072	0.0780666
PCB 156	0.260264	-0.110525	0.0928109
PCB 157	0.0494195	0.046615	-0.04964
PCB 170	0.122669	-0.160272	-0.187919
PCB 169	-0.109644	0.108792	0.00372157
PCB 180	0.0195792	0.0132608	0.0158364
PCB 189	-0.233152	0.0691185	-0.0579315
PCB 195	-0.0251382	0.113024	0.0560843
PCB 206	0.063501	-0.00220209	-0.0653965
PCB 209	0.0659673	-0.0772706	-0.00149705
BDE 47	-0.177809	0.159647	0.0771302
BDE 99	0.032487	-0.0334674	-0.106552
BDE 100	0.0877799	-0.0634053	0.0043218
BDE 153	0.100793	0.0375036	-0.111775
BDE 154	-0.0364445	-0.0961108	0.107404
