# Supplementary material for: Supporting dataset and methods for serum concentrations of selected persistent organic pollutants measured in women with primary ovarian insufficiency
Source: Data Brief. 2019 Aug 26;26:104430. doi: 10.1016/j.dib.2019.104430 (PMC6732670; doi:10.1016/j.dib.2019.104430)
Supplement: Supplementary file 4 [file mmc4.xlsx]

## Sheet: Cases TEQs
pg/g	TEQ PCB77	TEQ PCB81	TEQ PCB105	TEQ PCB114	TEQ PCB118	TEQ PCB123	TEQ PCB126	TEQ PCB156	TEQ PCB157	TEQ PCB167	TEQ PCB169	TEQ PCB189	TEQ12	TEQ6
2	0.82073	0.330456	0.0456331	0.0056699	0.0350368	0.058029	49.612	0.0240471	0.0755125	0.0390231	55.722	0.0230371	106.79	50.902
5	0.206816	0.298834	0.0412664	0.0051273	0.123515	0.0524761	44.8645	0.149776	0.165418	0.0352889	104.359	0.0343376	150.34	45.587
6	0.0216453	0.291443	0.0402457	0.0050005	0.100765	0.0511781	43.7548	0.0941653	0.0665975	0.0398486	49.1435	0.0278294	93.637	44.26
9	1.22839	0.299413	0.0413464	0.0051372	0.280207	0.431247	44.9514	0.0872119	0.068419	0.0353573	50.4876	0.109493	98.025	47.232
11	0.0299255	5.05219	0.557377	0.0069133	0.148532	0.228595	60.4926	0.123696	0.0920737	0.0475815	67.9428	0.245025	134.97	66.509
12	2.10008	0.364305	0.257917	0.304444	0.521939	0.809929	54.6937	0.0208212	0.0832473	0.0430202	61.4297	0.214336	120.84	58.748
13	1.52436	0.391994	0.0541309	0.0067257	0.208921	0.28826	58.8507	0.0224038	0.0895746	0.04629	66.0987	0.0123155	127.59	61.318
14	1.20218	0.31875	0.387638	0.005469	0.105142	0.152613	47.8545	0.0182176	0.0728376	0.0376407	53.7481	0.113078	104.02	50.021
15	1.65793	0.378357	0.0853794	0.216225	0.145511	0.199818	1702.34	0.045132	0.0864584	0.0446796	63.7992	0.0118871	1769	1704.8
17	1.75605	0.303712	0.0419399	0.005211	0.17603	0.228998	1413.05	0.0173581	0.0694012	0.0358648	51.2123	0.110706	1467	1415.6
18	1.6668	4.60905	0.0517536	0.0064303	0.482344	0.765395	56.2661	0.0982652	0.0856405	0.044257	65.3704	0.0753605	129.52	63.841
19	0.0312933	0.421347	0.0581843	0.364991	0.263149	0.417571	1453.02	0.0240814	0.096282	0.172093	71.0482	0.0132377	1525.9	1454.2
20	0.0190096	0.255953	0.0353449	0.251301	0.0932619	0.14683	38.4267	0.0369831	0.0584878	0.0302251	43.1592	0.0651643	82.578	38.977
21	0.920572	0.336784	0.0465069	0.0057784	0.0917425	0.0591402	970.795	0.0192483	0.0769586	0.0464388	56.7891	0.010581	1029.2	972.25
24	0.912509	3.08252	0.0523302	0.006502	0.14456	0.257031	56.893	0.0216585	0.0865947	0.0447501	63.8998	0.0119059	125.41	61.342
25	0.95303	0.330218	0.0456002	0.0056658	0.0647292	0.113497	1067.92	0.018873	0.0754581	0.0389949	55.6819	0.063792	1125.3	1069.4
27	1.16206	0.406467	0.0561294	0.006974	0.13877	0.422721	61.0235	0.0232309	0.0928817	0.047999	68.539	0.0426562	131.96	63.21
28	1.17033	0.386476	0.0533689	0.384946	0.156138	0.0678661	1443.94	0.0220883	0.0883135	0.0456383	65.1681	0.0121422	1511.5	1445.8
29	1.05979	0.271711	0.0375209	0.0046619	0.086906	0.0477131	40.7924	0.0155292	0.0620886	0.0320859	76.3979	0.00853652	118.82	42.296
33	0.803299	0.293531	0.569662	0.0050363	0.102514	0.149647	44.0683	0.0167763	0.0670748	0.0346627	74.8648	0.0417744	121.02	45.987
34	1.41265	0.426032	0.0902391	0.0073097	0.170227	0.532127	1921.51	0.102359	0.0973526	0.0503095	71.8382	0.0820368	1996.3	1924.1
35	1.2203	2.82003	0.615576	0.0056018	0.162356	0.0896252	2901.83	0.0186599	0.0746058	0.0385545	55.053	0.10233	2962	2906.7
36	0.312236	0.396481	0.124326	0.0068027	0.0420372	0.0696231	59.5244	0.0226602	0.0905999	0.0468199	66.8553	0.0124565	127.5	60.469
37	0.324796	0.869962	0.123588	0.0053154	0.049558	0.0544008	46.5101	0.0177058	0.0707913	0.0365832	52.2381	0.0215742	100.32	47.932
38	0.251687	0.662852	0.145307	0.004808	0.0297108	0.0492078	1503.61	0.0160156	0.0640337	0.0330911	47.2516	0.00880395	1552.1	1504.8
40	0.0858449	0.377059	0.0520685	0.0064695	0.0399779	0.0662125	56.6085	0.0215502	0.0861618	0.0445263	63.5803	0.0118463	120.98	57.23
53	0.12188	0.394913	0.054534	0.0067758	0.0418709	0.0693478	194.294	0.0225706	0.0902416	0.0466347	66.5909	0.0124072	261.75	194.98
54	1.13511	3.34224	0.557639	0.0050897	0.166416	0.0520914	44.5356	0.179002	0.0723513	0.0816988	50.0206	0.00931986	100.16	49.789
55	0.1089	0.414249	0.0572042	0.017833	0.0439211	0.0727433	245.378	0.0236757	0.0946601	0.0489181	69.8514	0.0130148	316.12	246.08
56	0.105761	0.371788	0.0513406	0.006379	0.039419	0.0652869	266.052	0.0212489	0.0849572	0.0439038	62.6914	0.0116807	329.55	266.69
57	0.10657	0.392186	0.0541574	0.006729	0.0415818	0.0688689	58.8795	0.0224147	0.0896184	0.0463126	66.131	0.0123216	125.85	59.543
58	0.783626	2.34255	0.30066	0.0060386	0.0963058	0.104252	546.034	0.0201149	0.0804233	0.0415608	59.3457	0.0236659	609.18	549.66
61	1.20982	3.97309	0.498903	0.0076684	0.317265	0.158025	1283.89	0.0255438	0.102129	0.0527779	75.3629	0.0140416	1365.6	1290
62	1.37907	4.48666	0.599643	0.0068137	0.389485	0.208264	1938.43	0.0234771	0.0907464	0.0468956	66.9634	0.0124767	2012.6	1945.5
65	1.2017	3.90765	0.318466	0.192102	0.235098	0.0683311	58.4198	0.0222397	0.0889186	0.045951	65.6146	0.0122254	130.13	64.151
66	1.09418	4.78525	0.461357	0.0068562	0.171462	0.0851622	936.693	0.0228384	0.0913125	0.0471881	67.3811	0.0125545	1010.9	943.29
67	1.0816	4.16734	0.442368	0.0065297	0.0549638	0.0668295	955.204	0.021751	0.0869647	0.0449413	64.1728	0.0119567	1025.4	961.02
68	1.20112	0.337514	0.496021	0.005791	0.375022	0.178973	993.768	0.01929	0.0771253	0.0398565	56.9121	0.0106039	1053.4	996.36
71	1.04304	4.14615	0.298136	0.0062441	0.0621389	0.0639058	1039.57	0.0207994	0.08316	0.0429751	61.3653	0.0114336	1106.7	1045.2
72	1.50523	4.43823	0.82042	0.0060444	0.13047	0.197213	1474.52	0.0201344	0.0805012	0.0775967	59.4033	0.0110681	1541.2	1481.6
75	1.02781	2.69594	0.308325	0.377076	0.731839	1.03973	2058.48	0.321627	0.0821955	0.306335	60.6535	0.241871	2126.3	2064.3
76	1.09548	3.08718	0.404463	0.0057112	0.0881051	0.121811	1013.61	0.0190244	0.0760635	0.0393078	56.1286	0.0104579	1074.7	1018.4
78	0.53455	2.09421	0.278323	0.147696	0.0858291	0.125174	927.409	0.0152118	0.0608198	0.0314302	44.88	0.00836207	975.67	930.53
79	0.466881	4.05816	0.127178	0.068446	0.225315	0.296007	190.423	0.0166858	0.0660216	0.0341184	48.7185	0.0342071	244.53	195.6
81	2.4462	0.773778	0.116907	0.0073582	0.158601	0.0753085	64.3851	0.0245106	0.0979982	0.0506431	72.3146	0.0134737	140.46	67.956
82	0.0188575	0.253906	0.0350622	0.0043564	0.0269206	0.0737229	591.737	0.0145116	0.0580201	0.0299834	42.8141	0.0455805	635.11	592.15
83	1.11663	3.06278	0.456183	0.0062376	0.129551	0.108498	1984.88	0.0207779	0.0830741	0.0429307	67.6653	0.0114218	2057.6	1989.8
84	1.12307	3.0817	0.451902	0.0065063	0.0682265	0.136379	56.931	0.0216729	0.0866526	0.04478	63.9425	0.0119138	125.91	61.792
86	1.01978	2.81757	0.461656	0.0904673	0.0259695	0.0846136	872.859	0.012601	0.0503811	0.0260358	37.1771	0.00692686	914.63	877.27
87	1.12072	3.33493	0.43634	0.542644	0.385327	1.24832	2934.87	0.409405	0.352299	0.385268	57.9351	0.0107945	3001	2941.4
88	0.0308489	5.6829	0.867165	0.456361	0.213211	0.27134	1092.72	0.0237394	0.0949147	0.0778391	75.0759	0.0130498	1175.5	1099.8
89	1.09775	3.0518	0.514094	0.004302	0.16341	0.19132	1290.61	0.0143304	0.0641505	0.029609	42.2795	0.00787754	1338	1295.6
90	1.40138	3.92223	0.189911	0.0051795	0.185805	0.229412	1112.52	0.0172533	0.0689819	0.0356482	50.903	0.00948427	1169.5	1118.4
91	2.65327	6.88544	0.0590741	0.0073399	0.0453568	0.0751211	64.2249	0.0244496	0.0977545	0.0505172	72.1347	0.0200055	146.28	73.943
93	1.83919	5.21911	0.935616	0.553207	0.492932	0.36625	1888.03	0.0245064	0.0979813	0.0506344	72.3021	0.0134714	1969.9	1896.9
94	1.66477	4.52407	0.740945	0.0064529	0.130754	0.166599	1527.37	0.0214952	0.0859418	0.0444127	63.418	0.0998607	1598.3	1534.6
96	0.50819	1.60099	0.376214	0.004074	0.0656831	0.0857042	588.797	0.0355693	0.0542581	0.0280393	40.038	0.0219271	631.62	591.43
97	1.04165	3.14441	0.444053	0.006473	0.174041	0.212391	56.6394	0.0539903	0.0862088	0.0445506	63.615	0.0118528	125.47	61.656
99	0.897706	2.67567	0.494113	0.0052943	0.125414	0.16752	46.3255	0.0245638	0.0705104	0.0364381	52.0309	0.00969443	102.86	50.686
101	1.44178	4.51285	0.538606	0.0056055	0.118192	0.103878	1021.66	0.0186722	0.074655	0.0385799	55.0892	0.0102643	1083.6	1028.4
102	0.477361	1.48831	0.290301	0.0034852	0.0845928	0.143807	30.4959	0.0116094	0.0464167	0.023987	41.0749	0.0063818	74.147	32.98
103	0.495482	1.5355	0.190576	0.0030231	0.0832447	0.108619	831.533	0.0266687	0.0402618	0.0208063	29.7099	0.00553556	863.75	833.95
105	2.43477	5.40478	0.692792	0.0076379	0.199312	0.222237	1827.41	0.0254424	0.101724	0.0904363	75.0638	0.0139859	1911.7	1836.4
106	2.44828	6.04652	0.795492	0.322854	0.334305	0.373218	2238.75	0.168946	0.0939314	0.0485415	69.3136	0.0129146	2318.7	2248.7
108	0.0282358	4.44661	0.49819	0.006523	0.0454967	0.125738	57.0771	0.0350108	0.0868749	0.0448949	64.1065	0.0119444	126.51	62.221
109	1.33356	3.22332	0.858928	0.0066769	0.178389	0.199153	949.513	0.198061	0.0889244	0.045954	65.6189	0.116668	1021.4	955.31
111	1.34929	3.71414	0.0758211	0.005182	0.0479589	0.0656091	45.3434	0.0209721	0.0690156	0.0356656	50.9278	0.0094889	101.66	50.596
112	1.59086	3.80167	0.436515	0.208058	0.10902	0.122121	1482.62	0.0961478	0.0747419	0.0386248	55.1534	0.0102762	1544.3	1488.7
113	0.722426	2.10861	0.330867	0.0041881	0.0753869	0.106033	892.734	0.0322349	0.0557781	0.0288248	41.1596	0.00766889	937.37	896.08
114	2.3049	0.318456	0.0439759	0.005464	0.143488	0.0559216	47.8103	0.0692935	0.0727703	0.0376059	53.6985	0.0100051	104.57	50.677
115	1.53937	5.17315	0.553989	0.0075029	0.175705	0.167455	1397.54	0.0249927	0.0999255	0.0516391	73.7368	0.0137387	1479.1	1405.2
116	0.882022	2.87715	0.369413	0.006827	0.0828975	0.115436	715.018	0.0227413	0.090924	0.0469873	67.0944	0.0125011	786.62	719.34
118	0.617234	5.50025	0.0465901	0.0057888	0.0619713	0.0859572	1163.03	0.0192828	0.0770962	0.0398415	56.8906	0.0263285	1226.4	1169.3
119	1.29143	4.11864	0.412598	0.0059356	0.190857	0.268444	574.433	0.0197719	0.0790521	0.0408522	58.3339	0.0108688	639.21	580.72
122	1.15196	2.97782	0.429063	0.245637	0.107158	0.118167	1404.44	0.0995766	0.0774269	0.0467627	57.1346	0.0694514	1466.9	1409.2
123	2.58606	7.17538	0.0551125	0.0068477	0.185827	0.200898	1483.44	0.02281	0.0911988	0.0868975	67.2972	0.0125389	1561.2	1493.6
124	0.590425	1.77121	0.182804	0.0031874	0.0806686	0.0636739	27.8903	0.0218621	0.0424509	0.0219376	31.3253	0.0453318	62.039	30.579
125	1.3111	3.35234	0.57381	0.0054018	0.14654	0.158425	47.2661	0.11611	0.071942	0.0371779	53.0873	0.027182	106.15	52.808
126	1.71992	4.58371	0.421347	0.0077592	0.0854845	0.0965611	67.8939	0.0739999	0.103339	0.0534031	76.2556	0.014208	151.31	74.801
127	1.74729	4.91979	0.0485622	0.0060338	0.137212	0.197308	869.546	0.114333	0.0803595	0.0415279	59.2987	0.0110486	936.15	876.6
128	1.10365	2.96475	0.332058	0.0401888	0.0514525	0.137559	830.058	0.0295718	0.086992	0.0449554	64.1929	0.106059	899.15	834.65
129	0.959263	4.25659	0.328667	0.518666	0.79086	0.514333	1642.98	0.354451	0.270734	0.320154	309.873	0.451453	1961.6	1649.8
130	0.505604	1.5614	0.259029	0.21686	0.22528	0.342942	47.1656	0.0179554	0.0717891	0.049085	52.9744	0.00987023	103.4	50.06
131	0.873739	2.6479	0.020337	0.0025268	0.0505181	0.116696	22.1102	0.00841709	0.0336532	0.0186292	24.8333	0.00462695	50.721	25.819
132	0.0155244	0.209027	0.0288648	0.005096	0.0510221	0.0367057	31.3816	0.0119466	0.0477648	0.0246837	35.2464	0.00656714	67.065	31.723
133	0.799555	0.312706	0.646436	0.0053653	0.147511	0.286365	46.947	0.0178721	0.0714564	0.0369269	52.7289	0.00982448	102.01	49.14
134	0.0655112	4.57739	0.042396	0.0097517	0.0325514	0.0539125	46.0926	0.0175469	0.0701559	0.0362549	51.7692	0.054288	102.82	50.864
135	0.0293411	0.395062	0.275529	0.0067783	0.106831	0.172063	59.3113	0.0225791	0.0902756	0.0466523	66.616	0.038445	127.11	60.29
136	1.51726	4.58768	0.527395	0.0066342	0.0409961	0.158775	1108.58	0.022099	0.0883561	0.0456603	65.1996	0.012148	1180.8	1115.4
137	0.025564	0.344205	0.152334	0.0059058	0.0520929	0.0854251	51.6761	0.034817	0.0786543	0.0406467	58.0404	0.0340851	110.57	52.336
138	1.07785	3.46483	0.042564	0.0052885	0.0961508	0.152683	46.2753	0.0176164	0.0704339	0.0363986	51.9744	0.0499171	103.26	51.109
139	0.0259843	0.349864	0.459386	0.0060029	0.0551444	0.0836913	1208.56	0.0199959	0.0799474	0.0413149	58.9946	0.0109919	1268.7	1209.5
140	1.57365	3.81553	0.566042	0.0066228	0.269627	0.289778	1369.52	0.11216	0.0882035	0.0455815	77.7399	0.061487	1454.1	1376
141	1.28529	3.42688	0.332928	0.0065254	0.0562116	0.0863124	57.0982	0.0217366	0.086907	0.0449115	64.1302	0.0264538	126.6	62.286
145	0.0521571	0.35591	0.049148	0.0093452	0.0490389	0.0624987	53.4334	0.0203414	0.081329	0.0420289	60.0141	0.0111819	114.18	54.002
146	0.0317534	3.68828	0.256779	0.0073356	0.266693	0.262362	64.1877	0.0244355	0.0976977	0.0504878	72.0929	0.0652677	141.03	68.694
147	0.12406	0.363179	0.0501518	0.014218	0.0385063	0.0637752	54.5247	0.0207569	0.08299	0.0428873	61.2398	0.0114102	116.58	55.164
148	0.0328119	0.296098	0.0408885	0.0105271	0.0525329	0.0519955	44.9195	0.016923	0.0676613	0.0349657	49.9285	0.00932081	95.462	45.394
150	0.115803	0.326995	0.0451552	0.0165031	0.0728121	0.118781	150.167	0.0186889	0.0747217	0.0386144	55.1385	0.0102734	206.14	150.85
151	0.0238134	0.320634	0.0442767	0.0055013	0.0339954	0.0563041	124.538	0.0183253	0.0732681	0.0378632	54.0658	0.0100736	179.23	125.02
152	0.0221004	0.29757	0.0410918	0.0051056	0.0315501	0.0522541	44.6747	0.0500813	0.0679978	0.0351396	50.1767	0.161336	95.616	45.119
155	1.3755	4.03189	0.0604157	0.156209	0.0577809	0.0768272	65.6835	0.0250049	0.0999745	0.0516644	73.7729	0.0137454	145.41	71.286
158	1.97171	5.43566	1.02313	0.0073501	0.265914	0.406448	1858.17	0.114786	0.0978904	0.0505874	72.2351	0.175201	1940	1867.3
161	0.245279	0.274052	0.0378441	0.338624	0.722713	0.930241	41.1438	0.0319536	0.0626236	0.0323623	85.9955	0.00861007	129.82	43.354
162	2.61075	4.94742	0.062548	0.632811	0.441819	0.262217	2139.7	0.0258874	0.103503	0.313407	199.379	0.0142305	2348.5	2148
164	0.445403	5.31117	0.740528	0.0060892	0.16884	0.10096	921.321	0.0202834	0.081097	0.041909	59.8429	0.0620423	988.14	928.09
165	1.87074	4.69568	0.564956	0.440933	0.294009	0.548698	1433.81	0.228586	0.202934	0.272025	68.0031	0.0126704	1510.9	1441.8
167	0.0185688	5.45515	0.571837	0.0042897	0.158654	0.364884	1555.55	0.0142894	0.0571317	0.0567671	63.4023	0.007855	1625.7	1562.1
168	2.93042	7.25993	0.052132	0.0064773	0.0400266	0.207882	56.6775	0.0215764	0.0862668	0.0445806	63.6578	0.0334446	131.02	67.168
169	3.21244	8.28138	0.0494693	0.0061465	0.166692	0.283425	2127.23	0.191178	0.0818606	0.0423036	77.0328	0.011255	2216.6	2139.2
172	0.020383	0.274446	0.612661	0.0047089	0.142474	0.411419	41.2031	0.0156855	0.0941908	0.0324089	46.2775	0.108132	89.197	42.664
173	0.280057	0.362582	0.875067	0.0598407	0.151465	0.242308	213.453	0.0207228	0.0828537	0.0428168	61.1392	0.0113915	276.72	215.36
174	0.0483051	2.56922	0.0600074	0.0143814	0.0428995	0.0710513	60.7454	0.023125	0.0924584	0.0477803	68.2267	0.0485085	131.99	63.537
177	0.0226155	0.304506	0.0420496	0.0052246	0.0322854	0.053472	45.716	0.0646121	0.0695826	0.0359586	51.3462	0.0405299	97.733	46.171
181	1.69232	4.03261	0.713587	0.574443	0.791891	0.633025	1249.4	0.0229489	0.307103	0.383635	331.131	0.0126152	1589.7	1257.3
182	2.55846	0.445751	0.764123	0.380331	0.27365	0.414066	2374.48	0.0254761	0.101859	0.0526381	75.1632	0.0140045	2454.7	2378.9
183	0.103851	0.264199	0.0364835	0.0104035	0.037631	0.046394	62.9996	0.0150998	0.0603721	0.0311988	44.5496	0.00830051	108.16	63.488
186	0.134618	0.457101	0.0631217	0.0078428	0.0484644	0.0802682	68.6254	0.0261248	0.104452	0.0539784	77.0771	0.0143611	146.69	69.409
187	0.0599744	0.346546	0.047855	0.0086905	0.0376489	0.0608544	52.0275	0.0198063	0.0791892	0.0409231	58.4351	0.0582374	111.22	52.58
188	0.0634973	0.287237	0.0396649	0.0093985	0.0304545	0.0504395	43.1234	0.0164165	0.0656365	0.0339194	48.4343	0.00902432	92.163	43.595
190	0.127381	0.327331	0.0452016	0.0056162	0.0713564	0.0574802	49.1428	0.0187081	0.0747985	0.0386541	55.1951	0.010284	105.11	49.772
193	0.0637964	0.363552	0.0502033	0.0065173	0.0385458	0.0638406	104.968	0.0207782	0.0830752	0.0429313	99.3623	0.011422	205.07	105.55
195	0.0539268	0.302336	0.0417499	0.0161594	0.0320554	0.0530909	45.3902	0.0172795	0.0690868	0.0357024	50.9803	0.00949869	97.001	45.873
196	0.288916	0.38845	0.0536415	0.0066649	0.0411856	0.0682128	86.1702	0.0222012	0.0887647	0.0458715	65.501	0.0122042	152.69	87.011
198	0.0262936	5.75399	0.0488882	0.0060743	0.0375361	0.0621683	112.584	0.0202339	0.0808991	0.0418067	59.6968	0.0111228	178.37	118.51
200	2.3491	6.83408	0.92673	0.0077834	0.15329	0.231466	697.927	0.025927	0.103661	0.0783648	76.4935	0.0142523	785.15	708.42
202	0.0233975	0.315035	0.441116	0.163127	0.0334018	0.144391	47.2967	0.0180053	0.0719886	0.037202	53.1217	0.00989766	101.68	48.254
206	0.0229197	0.308601	0.353725	0.0520337	0.0327196	0.0541911	46.3308	0.0176375	0.0705184	0.0364422	52.0368	0.00969552	99.326	47.103
207	0.0749003	0.827984	0.0351922	0.0046872	0.0270204	0.0556556	86.3694	0.0145654	0.0582352	0.0300946	42.9728	0.00800672	130.48	87.39
208	0.154996	0.285857	0.0394744	0.0049046	0.0303082	0.0501973	42.9163	0.0163377	0.0653213	0.0337565	48.2017	0.0564295	91.856	43.477
225	0.0206915	0.2786	0.271045	0.0047801	0.0295388	0.0489229	41.8267	0.0159229	0.0636629	0.0890925	46.978	0.00875297	89.636	42.476
229	0.0182817	0.246153	0.0339916	0.0042234	0.0260986	0.0432252	36.9554	0.0140685	0.0562485	0.0290679	41.5068	0.0547061	78.988	37.323
232	0.026671	0.35911	0.629338	0.0061615	0.0380748	0.0630606	53.9138	0.0205243	0.0820602	0.0424067	60.5536	0.0112824	115.75	55.03
262	0.0199079	0.268049	0.14116	0.0045991	0.0284201	0.0470701	40.2427	0.0153199	0.0612519	0.0677691	45.1988	0.00842148	86.103	40.747
264	0.0282132	8.43055	0.382018	0.632923	0.625061	0.375182	57.0314	0.0217111	0.0868054	0.0856936	64.0552	0.410944	132.17	66.872
265	0.0233097	0.313852	0.0433402	0.005385	1.50468	1.00829	47.1192	0.0179377	0.0717184	0.0415857	52.9223	0.00986051	103.08	50.013
267	0.0228788	0.30805	0.042539	0.0052854	0.0326612	0.0540944	46.2481	0.0176061	0.0703925	0.0363771	51.9439	0.00967821	98.791	46.708
268	2.36814	5.26293	1.17749	0.792424	0.826719	1.53996	18.9191	0.777644	0.274172	0.514216	67.4904	0.0650102	100	30.1
269	0.0185688	5.45515	0.571837	0.0042897	0.158654	0.364884	29.1627	0.0142894	0.0571317	0.0567671	63.4023	0.007855	99.3	35.7
270	2.95108	7.78308	1.53244	0.0063657	0.102929	0.194002	41.0514	0.0212046	0.0847803	0.0438125	62.5609	0.163467	116.5	53.6
271	3.38842	8.81445	1.6869	0.0071585	0.242962	0.439132	81.792	0.0238455	0.0953389	0.0492688	70.3522	0.0131081	166.9	96.4

## Sheet: Controls TEQs
pg/g	TEQ PCB77	TEQ PCB81	TEQ PCB105	TEQ PCB114	TEQ PCB118	TEQ PCB123	TEQ PCB126	TEQ PCB156	TEQ PCB157	TEQ PCB167	TEQ PCB169	TEQ PCB189	TEQ12	TEQ6
1	2.77975	0.345545	0.0477167	0.0195137	0.0366366	0.0606785	84.2479	0.019749	0.0789604	0.0408048	58.2663	0.0108562	145.954	87.5182
2	0.036703	0.542517	0.0235331	0.00297399	0.0324619	0.0299257	25.585	0.011954	0.038942	0.0201243	44.721	0.0053541	71.0505	26.2501
3	1.19684	0.385953	0.0532967	0.0137683	0.0409209	0.0677744	57.9438	0.0638043	0.0881941	0.0455766	65.08	0.0121257	124.992	59.6886
4	0.0251765	0.338987	0.0468112	0.0257588	0.0359413	0.059527	65.4213	0.0193742	0.077462	0.0400305	57.1606	0.0106502	123.262	65.9278
5	0.0286002	0.385086	0.053177	0.0149468	0.0461264	0.0676221	57.8136	0.0220089	0.087996	0.0454742	64.9338	0.0485277	123.547	58.3943
6	0.0254972	4.10005	0.0474075	0.0176641	0.0801982	0.0602853	51.541	0.0402966	0.0784487	0.0405404	78.1095	0.0774278	134.218	55.8545
7	0.976188	0.403312	0.0556939	0.0362504	0.0427614	0.0708227	60.55	0.0230506	0.0921609	0.0476265	68.0071	0.1207	130.426	62.0987
8	0.0319852	0.430663	0.0594708	0.0153175	0.0456613	0.0756255	149.387	0.0246138	0.0984108	0.0508564	72.6191	0.0135304	222.852	150.03
9	0.017475	0.235291	0.0324916	0.00403705	0.0825956	0.0446022	117.35	0.0371922	0.0537664	0.0277852	39.6751	0.0073923	157.568	117.762
10	1.25034	0.356338	0.0492071	0.00611393	0.0840221	0.117205	53.4976	0.0203659	0.0814268	0.0420794	60.0862	0.0111953	115.602	55.3547
11	0.0206982	0.355275	0.0384847	0.0163405	0.0336169	0.0541013	41.8402	0.0301282	0.0636835	0.0329101	46.9932	0.00875579	89.4874	42.3424
12	0.103527	0.246829	0.0340849	0.0195855	0.0261702	0.0844556	80.5039	0.032835	0.0564028	0.0291476	41.6207	0.00775478	122.765	80.999
13	1.66767	0.400595	0.0553186	0.00687327	0.0424733	0.0703455	166.299	0.0228953	0.0915399	0.0473056	67.5489	0.0125858	236.265	168.535
14	0.0192073	0.258616	0.0357125	0.00443724	0.0274199	0.0454136	46.5912	0.031656	0.0590963	0.0305395	45.3956	0.0081251	92.5071	46.9776
15	0.0241611	0.325316	0.0449232	0.00908638	0.0344918	0.0571263	48.8402	0.0185929	0.0743379	0.038416	54.8552	0.0439566	104.366	49.3262
16	0.0885694	0.4694	0.06482	0.0340835	0.367862	0.218204	423.649	0.0268277	0.107263	0.0554307	79.1509	0.109924	504.342	424.858
17	0.188598	0.311519	0.0430181	0.789595	1.29336	0.679963	46.7689	0.0309103	0.0711852	0.0367868	52.5288	0.00978721	102.752	49.2854
18	0.037555	0.505657	0.0698268	3.1608	2.08337	2.91095	75.9151	0.0289	0.115548	0.0597123	85.2647	0.0158866	170.168	81.5225
19	0.0252544	4.18768	0.046956	0.0189722	0.0360525	0.0597112	94.274	0.0194342	0.0777016	0.0401543	57.3374	0.0343738	156.158	98.6296
20	0.431638	4.10236	0.0525545	2.39247	0.040351	0.0668305	57.1368	0.0217513	0.0869659	0.0449419	64.1737	0.0454454	128.596	61.8306
21	0.0221925	0.29881	0.0601883	0.0711127	0.0497429	0.204656	101.92	0.017078	0.068281	0.035286	50.3857	0.0093879	153.142	102.555
22	0.1194	0.302038	0.0417087	0.699812	0.0320237	0.0530386	45.3454	0.0172624	0.0690186	0.0356672	50.9301	0.00948932	97.6549	45.8936
23	0.992944	0.273042	0.0377047	0.0198654	0.0289494	0.0479468	40.9922	0.0198595	0.0623927	0.0322431	46.0407	0.0580167	88.6059	42.3728
24	0.495363	0.334988	0.0462589	0.788388	0.0355173	0.0588248	50.2924	0.0191457	0.0765482	0.0395583	56.4862	0.0105245	108.684	51.2633
25	0.0175973	0.236938	0.0445232	0.0125016	0.0251215	0.041607	35.572	0.0135418	0.0541428	0.0279797	39.9529	0.0741425	76.073	35.9378
26	1.42885	0.40325	0.0556852	0.00955918	0.0427548	0.0708117	66.0832	0.023047	0.0921466	0.0476192	67.9966	0.0126692	136.266	68.0845
27	0.0524358	0.236873	0.03271	0.00406418	0.0251146	0.0415954	35.5621	0.013538	0.0541278	0.0279719	44.0282	0.00744199	80.0862	35.9508
28	0.0254916	0.34323	0.047397	0.00588903	0.0363912	0.0602721	56.1273	0.0196167	0.0784315	0.0405315	57.876	0.016326	114.677	56.6401
29	0.63655	0.395512	0.0546167	0.0104971	0.0419344	0.0694529	178.031	0.0226048	0.0903785	0.0467054	66.6919	0.0124261	246.103	179.229
30	0.524127	0.416213	0.0574754	0.00714125	0.0441293	0.0730881	89.8342	0.023788	0.0951089	0.04915	100.179	0.0130765	191.316	90.9492
31	0.0264435	0.356047	0.132257	0.00610894	0.0377501	0.0625228	53.4539	0.0203493	0.0813603	0.0420451	60.0372	0.0111862	114.267	54.069
32	0.0283123	0.381209	1.05445	0.00654066	3.11337	2.67981	57.2315	0.0217873	0.08711	0.0639555	64.28	0.0119767	128.96	64.4887
33	0.0282816	0.380796	1.2692	0.00653357	0.21097	0.255045	57.1696	0.0217638	0.0870157	0.0696236	64.2104	0.0119637	123.721	59.3139
34	0.0296547	13.8813	0.0551376	3.42943	21.007	17.5746	59.9451	0.0228204	0.0912403	0.0471508	67.3278	0.0125446	183.424	112.493
35	0.0247646	7.7136	0.0460453	10.9437	28.0971	20.5994	50.0601	0.0190573	0.0761947	0.0591204	56.2254	0.0104759	173.875	106.541
37	0.0253227	0.340957	0.0470831	0.00585002	6.74109	6.47121	51.1884	0.11877	0.077912	0.0402631	57.4926	0.0107121	122.56	64.8141
38	1.17976	0.36521	0.844896	0.00626616	0.241065	0.254028	54.8297	0.020873	0.0834542	0.0431271	61.5824	0.0114741	119.462	57.7146
39	0.0259297	0.34913	0.975026	0.00599025	0.489049	0.061308	52.4154	0.0199539	0.0797796	0.0412282	58.8708	0.0109688	113.345	54.3158
40	0.0340859	0.458948	0.13651	0.00787448	0.0486603	0.0805925	68.9027	0.0262304	0.104874	0.0541965	77.3886	0.0144191	147.258	69.6615
41	0.0313899	0.422647	0.744314	0.00725164	0.0448114	0.0742179	63.4527	0.0241557	0.0965791	0.118361	71.2674	0.0132786	136.297	64.7701
42	0.0264066	0.35555	0.474236	0.00610041	0.217576	0.249919	53.3793	0.146703	0.0812468	0.0419864	59.9534	0.0111706	114.944	54.703
44	0.0213918	0.288029	0.0397743	1.36299	7.89646	5.62268	43.2423	0.0440137	0.0658176	0.0340129	229.683	0.00904921	288.31	57.1107
45	0.0205677	0.276933	0.414863	0.00475153	0.029362	0.0486302	41.5765	0.0158276	0.063282	0.0327026	46.6969	0.122658	89.303	42.3668
46	0.0212263	1.1005	0.691868	0.00490367	0.0303022	0.0501873	42.9077	0.0163344	0.0653083	0.0337497	48.1921	0.00897918	93.1232	44.8018
47	1.5913	0.411663	0.886186	0.00706317	0.365284	0.072289	61.8036	0.0235279	0.094069	0.0486126	69.4152	0.0129335	134.732	65.1303
48	1.05165	0.301643	0.616083	0.0051755	0.0319819	0.0529693	45.2862	0.0172399	0.0689285	0.0356206	50.8636	0.00947693	98.3405	47.3405
49	0.0352457	0.474565	1.03083	0.00814242	0.050316	0.0833348	71.2472	0.0271229	0.108443	0.0560406	372.093	0.0149097	445.229	72.9215
51	0.0311115	5.36541	0.0578463	0.0253756	0.109411	0.114139	127.191	0.0239415	0.0957227	0.0494672	70.6355	0.0131608	203.712	132.869
52	0.0290213	6.47729	0.0539599	0.00670445	0.0414301	0.369837	144.086	0.0223329	0.0892915	0.0461437	65.8898	0.0359208	217.148	151.058
53	1.48949	0.894156	0.0478145	0.0059409	0.0367117	0.060803	136.683	0.0197895	0.0791223	0.0766326	58.3858	0.0108785	197.79	139.212
54	0.0376787	5.68672	0.0700568	0.00870447	0.0537892	0.0890871	196.474	0.0289952	0.115928	0.059909	85.5455	0.0159389	288.186	202.411
55	0.419793	0.583603	0.0405005	0.00503214	0.131285	0.0515021	118.56	0.0167624	0.0670192	0.145835	49.4547	0.00921443	169.485	119.787
56	1.38842	4.6445	0.219114	0.0061192	0.0378136	0.0626279	139.415	0.0203835	0.0814971	0.0421157	60.1381	0.011205	206.067	145.767
57	0.0233239	3.58333	0.294131	0.246585	0.0332967	0.184741	11939.7	0.0179487	0.0717622	0.275145	373.19	0.165688	12317.8	11943.9
58	0.0237928	4.81752	0.405665	0.190388	0.119537	0.0562555	115.337	0.0183095	0.0732048	0.142228	54.0191	0.0100649	175.213	120.76
59	2.58977	7.34149	0.244355	0.170921	0.0707858	0.0777355	3873.19	0.0253005	0.101156	0.0953271	74.6451	0.0139079	3958.56	3883.51
60	1.90245	6.05102	0.147642	0.00758215	0.0468538	0.0776006	3470.99	0.0252566	0.100981	0.0521845	74.5156	0.0138838	3553.93	3479.22
61	0.0345195	7.77605	0.204849	0.00797464	0.0492792	0.0816176	146.904	0.026564	0.106208	0.0548859	78.3729	0.0146025	233.633	155.05
62	0.0296316	4.74152	0.180969	0.137957	0.0423014	0.0700608	116.602	0.0228027	0.0911695	0.0471142	67.2756	0.0125348	189.254	121.667
63	0.025883	5.75532	0.240185	0.230189	0.064316	0.0611975	11987.2	0.0278013	0.0796357	0.0617578	58.7646	0.0109491	12052.5	11993.3
64	0.0287593	5.60311	0.0965533	0.00664393	0.0410561	0.0679982	5658.59	0.0221313	0.0884854	0.072899	65.2949	0.127397	5730.04	5664.43
65	0.0293995	0.395848	0.0546631	0.00679183	0.0625152	0.0695119	1063.89	0.022624	0.0904552	0.0467451	66.7485	0.0124366	1131.43	1064.5
66	1.17478	3.37435	0.0516435	0.00641664	0.0541983	0.065672	56.1464	0.0213742	0.0854584	0.0441629	63.0613	0.0703677	124.156	60.8671
67	1.1496	3.37557	0.0502315	0.0062412	0.0553643	0.0638765	917.241	0.0207898	0.0831218	0.0429554	61.3371	0.0114284	983.438	921.936
88	1.59231	2.20579	0.0527478	0.00655385	0.248713	0.0670763	171.527	0.0218313	0.0872858	0.195845	64.4097	0.0120009	240.427	175.694
89	0.929695	0.320178	0.0442138	0.00549351	0.0339471	0.0562241	7545.39	0.0182992	0.073164	0.16705	53.989	0.0100593	7601.04	7546.78
92	0.918296	0.347771	0.339169	0.00596693	0.0368726	0.0610694	52.2114	0.0198762	0.0794691	0.0410677	58.6416	0.0109261	112.714	53.9146
94	0.0216626	0.291675	0.460067	0.33292	0.522515	0.848384	43.7897	0.0166702	0.0666506	0.0344435	49.1827	0.00916375	95.5765	45.934
95	0.0299754	0.403602	0.331158	0.00692487	0.0427922	0.0708735	60.5935	0.0230672	0.0922271	0.0476607	68.056	0.0126802	129.71	61.4719
96	1.20948	2.37285	0.0465593	2.18723	13.0279	7.92371	50.6189	0.01927	0.0770452	0.0410253	56.853	0.0105929	134.388	75.1994
97	0.0207707	0.279667	0.405287	0.304416	0.650175	1.026	41.9868	0.0159839	0.0639066	0.0330254	47.1578	0.00878647	91.9527	44.3687
98	0.0315306	0.424543	0.0586256	2.12264	12.1784	7.1738	63.7373	0.024264	0.0970123	0.0501336	71.5871	0.0133381	157.499	83.6042
99	0.0260735	0.351065	0.425926	0.00602346	0.0372219	0.0889684	52.706	0.0200645	0.0802218	0.0414567	59.1971	0.0110296	112.991	53.6352
100	0.914674	0.305461	0.654969	0.005241	0.0323867	0.0536397	45.8594	0.0174581	0.0698009	0.0360714	51.5073	0.00959687	99.466	47.8205
101	2.08655	0.422651	0.0583643	0.0072517	0.0911329	0.134951	1491.27	0.0241559	0.0965799	0.0499102	71.268	0.0132787	1565.52	1494.06
102	1.37485	3.97558	0.108648	0.0044928	0.162509	0.164455	1134.06	0.0149658	0.0598362	0.0309219	44.1542	0.00822684	1184.12	1139.84
103	6.92484	0.403934	0.0557797	0.00693056	0.0428274	0.0709318	60.6433	0.0230862	0.0923029	0.0476999	68.112	0.0126907	136.436	68.1416
104	2.14184	0.4084	0.0563964	0.00700719	0.0433009	0.0717161	61.3138	0.0233414	0.0933235	0.0482273	68.865	0.012831	133.085	64.0354
105	1.35097	4.12164	0.045952	0.00570948	0.133894	0.201713	1098.22	0.0190186	0.0760403	0.0392958	56.1115	0.0104547	1160.34	1104.08
106	1.74816	0.364993	0.0504023	0.00626243	0.0386986	0.0640937	1021.07	0.0208605	0.0834045	0.0431014	61.5457	0.0114672	1085.05	1023.34
107	0.0311788	6.0866	0.0579715	0.00720289	0.0445102	0.073719	63.0262	0.0239933	0.0959298	0.0495742	70.7883	0.0131893	140.298	69.3202
108	1.8633	5.08458	0.0624406	0.00775817	0.124937	0.127279	1431.13	0.0258429	0.103325	0.053396	76.2454	0.0142061	1514.85	1438.4
109	1.5003	3.81903	0.339379	0.00606261	0.0716437	0.0720054	53.0486	0.0201949	0.0807433	0.0417262	59.5819	0.0111013	118.593	58.8509
110	1.59966	3.926	0.0557149	0.00692251	0.108918	0.0708494	60.5728	0.0230593	0.0921957	0.0476445	68.0328	0.0126759	134.549	66.3339
112	1.79192	4.56627	0.0578015	0.00718177	0.0443797	0.0735028	1356.29	0.0239229	0.0956485	0.0494289	70.5807	0.0748263	1433.65	1362.82
113	1.54601	4.49893	0.143417	0.00549826	0.0339764	0.167343	678.814	0.0183151	0.0732272	0.037842	54.0356	0.0100679	739.384	685.204
114	1.83416	5.38942	0.054406	0.00675987	0.120181	0.15814	59.1497	0.0225176	0.0900297	0.0465252	66.4345	0.0123781	133.319	66.706
115	0.0251181	3.0737	0.0467026	0.00580274	0.0740336	0.159324	951.251	0.0193293	0.0772823	0.0399376	57.028	0.0106255	1011.81	954.63
116	2.06191	6.25859	0.0533496	0.00662862	0.316754	0.428532	58.0013	0.0220804	0.0882816	0.0456218	65.1446	0.0537116	132.481	67.1204
117	2.39346	6.67016	0.0554821	0.00689359	0.0425988	0.0705534	1146.08	0.022963	0.0918105	0.0474454	67.7486	0.012623	1223.24	1155.31
118	0.0295911	0.398428	0.0550194	0.0068361	0.244083	0.326033	59.8167	0.0227715	0.0910448	0.0470498	67.1836	0.0125177	128.234	60.8699
119	1.11534	3.45659	0.0522768	0.00649533	0.0841168	0.0859219	927.239	0.0216364	0.0865064	0.0447044	63.8346	0.0118937	996.04	932.034
120	0.621763	0.387167	0.0534644	0.00664289	0.0705055	0.0679876	573.894	0.0221279	0.0884716	0.04572	65.2847	0.0121639	640.555	575.095
121	1.22621	0.331887	0.0458306	0.0056944	0.042384	0.0582801	49.8267	0.0189684	0.0758394	0.039192	55.9632	0.0104271	107.645	51.5313
122	0.244768	0.227957	0.0314788	0.00391121	0.0241693	0.0515162	34.2235	0.0130285	0.0520904	0.0269191	38.4384	0.00716187	73.345	34.8034
123	0.0296089	0.398667	0.0550524	0.0068402	0.212631	0.193155	59.8526	0.0961043	0.0910994	0.047078	67.2239	0.0125252	128.219	60.7417
124	1.25198	0.422939	0.0584042	0.00725665	0.0448424	0.0742692	1263.02	0.0285666	0.0966458	0.0499442	71.3166	0.0132878	1336.38	1264.87
125	1.23413	0.375832	0.0518991	0.00644841	0.0443704	0.0659971	56.4243	0.0265813	0.0858814	0.0443815	63.3734	0.0118078	121.745	58.1966
127	0.771439	1.72298	0.0505981	0.00628675	0.212494	0.422029	2234.11	0.114424	0.0837285	0.262431	166.812	0.0115118	2404.58	2237.29
128	0.0279967	0.37696	0.0520548	0.00646775	0.120204	0.16922	56.5936	0.0215445	0.0861391	0.0445146	63.5636	0.0415247	121.104	57.3401
129	0.0218313	0.293946	0.0405914	0.00504343	0.0311658	0.0516177	473.135	0.0168	0.0671696	0.0347116	49.5656	0.0115317	523.275	473.574
131	0.139483	0.512609	0.0781987	0.100227	0.0541393	0.0656856	190.388	0.0683378	0.085476	0.0608256	63.0743	0.011752	254.639	191.238
151	0.140419	0.409609	0.0565634	0.00702794	0.0734149	0.0757975	105.884	0.0234105	0.0935998	0.0483701	69.0689	0.012869	175.894	106.64
152	0.172889	0.382396	0.0528055	0.0629773	0.0996589	0.0671497	186.589	0.0528369	0.0873813	0.0451566	64.4802	0.012014	252.104	187.363
153	0.0311916	0.419977	0.0579952	0.00720583	0.0653907	0.0756154	63.0519	0.0240031	0.095969	0.0495945	70.8172	0.0131947	134.709	63.7021
154	0.863215	1.99793	0.306039	0.308599	0.499674	0.663654	468.417	0.122915	0.208226	0.226021	210.928	0.226088	684.767	472.748
155	0.386373	0.360356	0.049762	0.00618287	0.139783	0.178942	54.1008	0.0677144	0.0823449	0.0457185	60.7638	0.0113215	116.193	55.2161
156	0.283434	0.410645	0.0567065	0.00704572	0.147973	0.180966	728.676	0.0881951	0.113604	0.115845	101.987	0.0679575	832.136	729.756
157	0.395218	0.379418	0.0523943	0.00650993	0.0815384	0.0972019	716.924	0.021685	0.0868131	0.075679	63.978	0.0248955	782.124	717.93
158	0.713757	0.410398	0.0566724	0.173209	0.0435127	0.072067	362.276	0.071145	0.0937801	0.0640644	69.202	0.0128938	433.189	363.572
159	0.382826	0.277849	0.0383685	0.118184	0.0700967	0.145683	280.591	0.01588	0.0634913	0.0328108	46.8514	0.00872938	328.597	281.506
160	0.0272614	0.367059	0.393247	0.440354	0.381844	0.335788	1016.33	0.227163	0.165409	0.149065	168.411	0.0274954	1187.26	1017.84
161	0.0311204	0.419019	0.623803	0.383213	0.771579	0.915502	2037.39	0.278657	0.0957499	0.225862	70.6556	0.0225349	2111.81	2040.15
162	0.0275838	0.3714	0.0512871	0.00637236	1.32163	1.86573	55.759	0.0212267	0.120787	0.0438581	62.6261	0.0116685	122.227	59.3966
163	0.01988	0.267673	0.0369632	0.00459264	0.392675	0.565198	1051.42	0.169383	0.185646	0.0316091	71.3532	0.0158707	1124.46	1052.7
164	2.57702	6.65174	0.821383	1.14417	1.68986	2.44467	1096.93	0.726163	0.67434	1.08549	1248.52	0.0504713	2363.32	1111.12
165	1.34799	3.62451	0.0858396	0.612747	0.536005	0.764583	2536.83	0.713827	0.615321	0.558159	800.892	0.0453128	3346.62	2543.19
166	0.966326	0.351649	0.0485596	0.00603348	0.434683	0.648301	52.7937	0.0200979	0.0803553	0.0415257	88.7707	0.011048	144.173	55.2432
167	0.300206	0.258358	0.035677	0.00443283	0.0273926	0.0453684	38.7878	0.0725878	0.0590375	0.0898862	45.4055	0.0260088	85.1122	39.4548
168	0.0281291	0.378743	0.0523011	0.00649835	0.171118	0.280551	841.366	0.0216464	0.0865466	0.0447252	75.2065	0.0118992	917.655	842.277
169	0.029809	0.401362	0.0554245	0.00688643	0.0425546	0.0704801	759.779	0.0286031	0.191354	0.145298	304.548	0.0621095	1065.36	760.378
170	0.967333	2.61494	0.035068	0.33099	0.550608	0.81928	1013.57	0.252441	0.27894	0.327312	135.806	0.117271	1155.67	1018.55
171	0.0301082	0.40539	0.0559809	0.00695555	0.299426	0.442411	1150.98	0.234469	0.218489	0.252335	68.3576	0.175854	1221.46	1152.21
172	0.95634	0.394225	0.054439	0.00676398	0.2335	0.333189	59.1857	0.0225313	0.0900844	0.0465535	66.4749	0.0553001	127.853	61.1574
173	1.1756	0.410204	0.0566456	0.00703814	0.301122	0.0720329	61.5846	0.0650312	0.0937357	0.0791045	69.1692	0.0128877	133.027	63.6002
174	0.0318516	0.428864	0.0592224	0.00735831	0.111814	0.0753097	64.3861	0.039275	0.0979998	0.0506439	72.3158	0.0134739	137.618	65.0932
175	0.620283	0.272318	0.0376047	0.00467233	0.0931537	0.0478197	40.8835	0.0220131	0.0622273	0.0351648	45.9186	0.00855558	88.0059	41.9547
176	1.20554	0.437559	0.060423	0.00750749	0.294831	0.53329	65.6914	0.12957	0.117848	0.0516706	73.7818	0.0137471	142.325	68.2231
177	4.96128	17.7912	1.77903	1.87924	3.24032	4.90252	5004.16	1.84989	1.42744	1.72681	1835.95	1.64711	6881.32	5036.84
178	0.0323024	0.434934	0.0600605	0.262033	0.196761	0.301062	65.2974	0.193635	0.177987	0.111719	73.3392	0.0136646	140.421	66.3225
179	0.754314	2.12877	0.044428	0.333073	0.180813	0.45198	48.3018	0.125654	0.119916	0.178072	169.373	0.150551	222.142	51.8621
180	0.714436	0.352288	0.0486478	0.00604443	0.323139	0.487936	52.8895	0.166763	0.142851	0.0416011	114.842	0.0110681	170.026	54.816
181	0.0270472	0.364176	0.0502895	0.00624841	0.285167	0.536671	54.6743	0.0208138	0.0832178	0.043005	61.4079	0.0114416	117.51	55.9377
182	0.0299441	0.403181	0.47996	0.555704	2.16801	1.42958	60.5303	0.0230431	0.0921309	0.12019	67.985	0.012667	133.83	65.0409
183	0.0225873	0.304125	23.1906	1.83514	9.63684	7.37884	45.6588	0.0173817	0.0694956	0.0359137	51.282	0.0095549	139.441	86.1918
184	0.0246542	0.331955	0.437009	0.00569558	0.0351958	0.0582922	49.837	0.0189723	0.0758551	0.0392001	55.9748	0.0104293	106.849	50.7241
270	0.790225	3.48553	0.0523099	0.00649944	0.0401632	0.0665194	56.8709	0.02165	0.0865611	0.0447327	63.875	0.0119012	125.352	61.3056
271	0.522171	1.38571	0.0376654	0.00467988	0.0289193	0.0478969	40.9495	0.015589	0.0623278	0.0322095	45.9928	0.0085694	89.0881	42.9719
272	0.0723725	0.394682	0.0545021	0.0434688	0.0418464	0.0693071	78.2333	0.0225573	0.0901887	0.0466074	66.5518	0.0124	145.633	78.866
273	0.979519	2.72283	0.0437948	0.012232	0.0492853	0.0556913	94.9922	0.0181258	0.0724706	0.0374511	53.4773	0.00996393	152.471	98.8434
274	0.640599	2.54837	0.0502234	0.0062402	0.0385613	0.0638662	54.6025	0.0207865	0.0831085	0.0429485	61.3272	0.0114265	119.436	57.9441
275	0.0263593	0.78917	0.0490104	0.00608949	0.0376299	0.0623237	53.2838	0.0202845	0.0811013	0.0419112	59.8461	0.0111506	114.255	54.2483
276	0.303304	0.763708	0.0436435	0.0085433	0.0335092	0.0554989	47.4489	0.0180632	0.0722202	0.0373217	53.2926	0.00992951	102.087	48.6486
277	0.3642	1.04815	0.0400391	0.00497481	0.0307418	0.0509154	43.5302	0.0165714	0.0662558	0.0342394	48.8913	0.00910946	94.0867	45.0643
278	0.331163	0.25715	0.0355101	0.00441209	0.0272644	0.0451561	38.6063	0.0146969	0.0587612	0.0303664	43.3609	0.00807904	82.7798	39.3025
279	0.499808	1.42196	0.0548787	0.0151831	0.0421356	0.0697861	59.6637	0.0227132	0.090812	0.0469294	67.0117	0.0124857	128.952	61.7523
281	1.22099	4.16206	0.041673	0.00517782	0.0324334	0.0529931	127.692	0.0172476	0.0689594	0.0356366	50.8864	0.00948118	184.225	133.202
282	1.02351	7.80194	0.0591331	0.0182216	0.045402	0.0751961	80.2803	0.024474	0.097852	0.0505676	72.2067	0.0134536	161.697	89.2854
283	0.0656324	1.93566	0.0500735	0.00622157	0.0384461	0.0636755	54.4395	0.0207244	0.0828603	0.0428202	61.1441	0.0113924	117.901	56.593
284	0.572282	1.54357	0.0410889	0.00510525	0.0315478	0.0522504	44.6716	0.0170059	0.067993	0.0351371	50.1732	0.0093483	97.2201	46.9123
285	1.08018	2.84537	0.0594609	0.0100599	0.0456538	0.075613	64.6455	0.0246097	0.0983945	0.0508479	72.6071	0.0135282	141.556	68.7518
286	0.0690691	0.429111	0.0592564	0.00736254	0.0454967	0.0753529	64.4231	0.0245251	0.0980561	0.050673	72.3573	0.0134817	137.653	65.1014
287	0.0804882	0.378896	0.0523222	0.0143149	0.0401727	0.0665351	56.8843	0.0216551	0.0865815	0.0447432	63.89	0.0133696	121.573	57.5027
288	0.0638247	1.86121	0.0480036	0.00596438	0.0368569	0.0610433	52.1891	0.0198677	0.0794351	0.0410502	58.6166	0.0109215	113.034	54.26
289	0.0174627	2.27258	0.0324688	0.00403421	0.0310221	0.0412887	35.2998	0.0134382	0.0537286	0.0277656	39.6472	0.0073871	77.4482	37.6946
298	0.0442115	2.18617	0.0542495	0.00674044	0.0416525	0.068986	58.9797	0.0224528	0.0897708	0.0463914	66.2435	0.0123425	127.796	61.3749
302	0.0652939	3.75996	0.0384497	0.00513444	0.0295214	0.0488942	41.8022	0.0159136	0.0636256	0.0328802	46.9504	0.0130163	92.8253	45.7443
305	0.0262027	0.352805	0.0487193	0.00605331	0.0374064	0.0619535	52.9672	0.020164	0.0806195	0.0416622	59.4905	0.0160955	113.149	53.4943
306	0.134459	0.304519	0.0420514	0.0403965	0.0322869	0.0534744	45.718	0.0174043	0.0695857	0.0359602	51.3485	0.00956729	97.8062	46.2848
309	2.04229	5.22409	0.0767756	0.0644286	0.0402743	0.0667034	57.0282	0.0217099	0.0868005	0.0448564	64.0516	0.0119341	128.76	64.4783
313	0.233277	0.453308	0.0625979	0.00777771	0.0480623	0.0796021	130.927	0.0259081	0.103585	0.0535305	76.4375	0.0142419	208.446	131.804
314	0.0158322	1.57988	0.64322	0.00365753	0.0226016	0.0374335	32.0038	0.0121835	0.0487118	0.0266074	35.9453	0.00669735	70.3459	34.3028
316	0.0840677	2.13206	0.0493976	0.0719758	0.0379272	0.0628161	53.7047	0.0204447	0.081742	0.0422423	60.3188	0.0326408	116.639	56.071
317	0.191229	5.14182	0.0611737	0.00760076	0.074634	0.077791	66.5076	0.0253186	0.101229	0.0523126	74.6985	0.0139179	146.953	72.0542
318	0.150866	3.6469	0.0476023	0.173409	0.100906	0.0605331	51.7529	0.0197017	0.0787711	0.040707	58.1266	0.0108302	114.21	55.7597
321	0.133184	4.61111	0.0516697	0.0499355	0.0396717	0.0657054	56.1749	0.0437674	0.0855018	0.0441853	63.0933	0.0779028	124.471	61.0763
324	0.0221019	0.29759	0.885771	0.00510594	0.0315521	0.0522575	44.6776	0.0170082	0.0680022	0.0351419	50.18	0.00934957	96.2815	45.9669
325	0.029177	10.0857	4.57683	2.08318	14.8223	14.2913	58.9797	1.64156	0.0897708	0.510728	66.2435	0.0123425	173.366	102.785
328	0.102316	0.365946	0.0505339	0.00627877	0.0427995	0.064261	54.94	0.020915	0.0836222	0.043214	61.7063	0.0134331	117.44	55.5659
329	1.08296	4.19189	2.04346	0.52907	0.237463	0.378768	1812.2	0.143582	0.0967501	0.0499981	71.3936	0.0133021	1892.37	1820.14
333	0.0676223	1.58397	1.26396	0.0678291	0.407274	0.839279	44.5115	0.016945	0.0677493	0.0350112	49.9934	0.0187475	98.8732	48.6736
341	1.15977	0.36043	1.91157	0.215983	0.341459	0.297352	54.1119	0.0205998	0.0823618	0.184688	60.7762	0.0294631	119.492	58.1825
349	0.0304616	5.78732	0.0566379	0.00703719	0.0502839	0.0720231	61.5762	0.0234413	0.093723	0.0484338	69.1598	0.0128859	136.918	67.573
350	0.0211536	0.284821	0.0393313	0.00751001	0.0301983	0.0500153	160.69	0.0162785	0.0650845	0.0336341	48.027	0.00894841	209.274	161.115
627	0.309649	0.368615	0.0509025	0.00674422	0.0390827	0.0647298	82.0175	0.0210676	0.0842323	0.0435292	62.1565	0.011581	145.174	82.8505
628	0.0333169	1.57748	0.0433995	0.00775638	0.0333219	0.0551886	47.1836	0.0179622	0.0718164	0.037113	52.9946	0.0137152	102.069	48.9263
629	0.73206	1.52661	0.0514941	0.0191969	0.0960397	0.065482	55.984	0.0213124	0.0852111	0.0440351	62.8788	0.0117156	121.516	58.4556
630	0.0326853	0.332449	0.0459083	0.0112296	0.0352481	0.0583789	49.9111	0.0190006	0.0759679	0.0392584	56.0581	0.0104448	106.63	50.4158
631	0.928957	2.27848	0.0478388	0.00594392	0.0367304	0.0608339	52.01	0.0197996	0.0791625	0.0409093	58.4154	0.010884	113.935	55.3629
632	0.638073	2.61711	0.0400935	0.00498157	0.0307835	0.0509846	43.5893	0.0165939	0.0663457	0.0342859	48.9577	0.0197693	96.066	46.9664
633	1.14018	3.8467	0.0497936	0.00618679	0.0382312	0.0633196	54.1352	0.0206086	0.0823972	0.0425809	60.8024	0.0113287	120.239	59.2734
634	0.713925	2.52631	0.051422	0.00638912	0.0394815	0.0653904	55.9056	0.0306067	0.0850919	0.0439734	62.7908	0.0116992	122.271	59.3021
635	0.0181763	0.244734	0.0337956	0.00419906	0.0603963	0.0522367	36.7423	0.0139873	0.0559241	0.0289002	41.2674	0.00768896	78.5297	37.1516
637	0.0201555	3.31984	0.0718069	0.0561149	0.124989	0.18988	40.7431	0.0383342	0.0620135	0.0320471	45.7609	0.0237569	90.4429	44.4697
638	0.584236	1.96062	0.0539561	0.0493435	0.0264957	0.043883	37.5178	0.0142826	0.0571045	0.0295102	42.1384	0.00785126	82.4836	40.187
639	1.16738	4.27199	0.0531988	0.00660989	0.0408457	0.0676498	57.8373	0.022018	0.0880321	0.0454929	64.9604	0.0141019	128.575	63.4384
640	0.0202547	0.272718	0.0376599	0.0046792	0.0289151	0.04789	40.9436	0.0155867	0.0623188	0.0322048	45.9861	0.00856816	87.4605	41.351
641	0.0273869	0.36875	0.0509212	0.108474	0.0900131	0.158243	273.564	0.0210753	0.0842631	0.0435451	62.1792	0.0115853	336.708	274.26
642	0.0176209	0.237256	0.166805	0.0597484	0.0649793	0.104795	605.437	0.0640421	0.0542153	0.0280172	70.8174	0.00745403	677.06	606.029
643	0.024767	0.333474	0.0460498	0.00572164	0.0353568	0.0585589	50.065	0.0190591	0.0762021	0.0393794	56.2309	0.010477	106.945	50.5632
644	1.43206	4.911	0.0523357	0.00650264	0.203239	0.337442	56.8989	0.0216607	0.0866038	0.0447548	63.9065	0.0980102	127.999	63.835
645	0.030337	0.40847	0.0564062	0.0070084	0.0433083	0.0717285	61.3244	0.0235916	0.0933396	0.0482357	68.8769	0.0128332	130.997	61.9346
646	1.06401	2.50535	0.0453268	0.0056318	0.0437671	0.131102	49.2789	0.0187599	0.0750056	0.0387611	55.348	0.0103125	108.565	53.0685
647	0.0147914	0.199158	0.0724557	0.0526848	0.0245911	0.0391777	29.8999	0.0113825	0.0455096	0.0235183	33.5823	0.00625708	63.9717	30.2501
648	0.0157656	0.212275	0.173141	0.00364215	0.0686674	0.119943	31.8692	0.0121322	0.048507	0.0250672	35.7942	0.0456015	68.3881	32.459
649	1.02083	1.41433	0.0687435	0.0346325	0.0506476	0.0516236	34.4358	0.0131093	0.0524135	0.027086	38.6768	0.0106526	75.8567	37.042
650	0.6518	3.36129	0.0576965	0.00716872	0.118532	0.155211	62.7272	0.0238795	0.0954748	0.0493391	70.4525	0.0131268	137.713	67.0717
651	1.48773	0.428043	0.0591089	0.00734422	0.12443	0.254609	64.2628	0.024464	0.097812	0.0505469	72.1772	0.0134481	138.988	66.6167
652	0.0182764	0.246081	0.292172	0.00422218	0.0260909	0.0432125	36.9446	0.0140643	0.056232	0.0290593	41.4946	0.00773129	79.1763	37.5704
653	0.0286478	0.385726	1.25031	0.00661816	0.0408969	0.0677345	57.9097	0.0220455	0.0881423	0.0455498	65.0418	0.0121186	124.899	59.6831
654	0.0294076	0.395957	1.77235	0.0067937	4.37189	5.30042	59.4457	0.0226303	0.0904802	0.0531061	154.809	0.0124401	226.31	71.3158
655	0.0254181	0.342241	1.36025	0.00587206	3.32847	4.97553	51.3812	0.060486	0.0782055	0.0404147	57.7092	0.0107524	119.318	61.4131
656	0.0270947	0.364815	1.4428	0.00625937	0.0386797	0.0640624	54.7702	0.0208504	0.0833638	0.0488763	61.5156	0.0436322	118.426	56.7077
657	0.0242755	0.326856	2.02913	0.00560809	3.91903	4.74205	49.0715	0.0186809	0.07469	0.0605399	55.115	0.0102691	115.398	60.1129
658	3.50354	0.382471	1.02142	0.00656231	0.218127	0.495685	57.421	0.0218595	0.0873985	0.214711	64.4929	0.0120164	127.878	63.0423
659	0.0249644	0.336132	0.924431	0.00576725	0.0356387	0.0590257	50.4641	0.0192111	0.0768096	0.0396934	56.6792	0.161017	108.826	51.8443
660	0.0265885	0.357999	1.46912	0.00614243	0.0379571	0.0628656	53.747	0.0204608	0.0818064	0.0839914	60.3664	0.135149	116.395	55.7016
661	0.0244408	0.329082	1.52327	0.00564628	0.0348911	0.0577876	49.4056	0.0188081	0.0751985	0.0388608	55.4903	0.101309	107.105	51.3751
662	0.0180388	0.242882	0.0335399	0.00416729	0.0257517	0.0426508	36.4643	0.0138815	0.055501	0.0587561	40.9552	0.0076308	77.9223	36.8272
663	0.0221049	0.29763	0.0411001	0.00510664	0.0315564	0.0522646	44.6837	0.0170105	0.0680115	0.0351467	50.1869	0.303804	95.7444	45.1284
664	0.0292147	0.39336	2.20231	0.00674915	0.0417063	0.0690751	59.0559	0.0224818	0.0898868	0.126742	66.329	0.0123585	128.379	61.7915
665	0.024512	0.33004	0.425987	0.00566272	0.0349927	0.0579559	49.5495	0.0188629	0.0754174	0.0389739	55.6519	0.0103691	106.224	50.423
666	0.0278885	2.05285	0.0518537	0.00644276	0.039813	0.0659394	56.375	0.0214613	0.0858063	0.0443426	63.318	0.142302	122.232	58.6133
667	0.0275883	25.4281	0.0512955	7.7811	29.8039	22.6416	55.7681	0.0212302	0.0848826	0.0438653	62.6364	0.0116704	204.3	133.721
